# Supplementary material for: Expiration Date of Ready-to-Eat Salads: Effects on Microbial Load and Biochemical Attributes
Source: Foods. 2021 Apr 25;10(5):941. doi: 10.3390/foods10050941 (PMC8145991; doi:10.3390/foods10050941)
Supplement: Supplementary file 1 [file foods-10-00941-s001.zip]

Archive with 1 entries (1 files):
- foods-1177997-supplementary.pdf
